# Supplementary material for: Neutral Forces and Balancing Selection Interplay to Shape the Major Histocompatibility Complex Spatial Patterns in the Striped Hamster in Inner Mongolia: Suggestive of Broad-Scale Local Adaptation
Source: Genes (Basel). 2023 Jul 22;14(7):1500. doi: 10.3390/genes14071500 (PMC10379431; doi:10.3390/genes14071500)
Supplement: Supplementary file 1 [file genes-14-01500-s001.zip]

Archive with 1 entries (1 files):
- genes-2497238-supplementary.pdf
